# Supplementary material for: Prognostic Significance of Overexpression of BCL9 and TPX2 in High-Grade Clear Cell Renal Cell Carcinoma: Prognostic Markers for Metastasis and Survival
Source: Int J Mol Sci. 2025 Apr 26;26(9):4114. doi: 10.3390/ijms26094114 (PMC12072051; doi:10.3390/ijms26094114)
Supplement: Supplementary file 1 [file ijms-26-04114-s001.zip]

Archive with 1 entries (1 files):
- SI file.xlsx
