# Supplementary material for: Prognostic Significance of Overexpression of BCL9 and TPX2 in High-Grade Clear Cell Renal Cell Carcinoma: Prognostic Markers for Metastasis and Survival
Source: Int J Mol Sci. 2025 Apr 26;26(9):4114. doi: 10.3390/ijms26094114 (PMC12072051; doi:10.3390/ijms26094114)
Supplement: Supplementary file 1 [file ijms-26-04114-s001.zip › SI file.xlsx]

## Sheet: Sheet1
No.	Case ID	Case included in the CPTAC CCRCC discovery cohort	Date of primary tumor surgery	Date of metastasis appearance	Age at primary tumor surgery	Alive or Date of death	Histology grade (G)	Metastasis location	Number of days from the date of primary tumor surgery to the date of metastasis appearance or last contact when no metastasis developed - PFS	Metastasis - yes (1) or no (0)	Number of days from the date of primary tumor surgery to the date of death or last contact when patient alive - OS	Patient status - deceased (1) or alive (0)
1	C3N-00305	Yes	2016-05-09	2021-08-11	60	Alive	G3	No metastasis	1920	0	2226	0
2	C3N-00310	Yes	2016-05-17	2020-11-09	84	2020-11-09	G1	No metastasis	1637	0	1637	1
3	C3N-00312	Yes	2016-05-31	2021-08-11	68	Alive	G2	No metastasis	1898	0	2204	0
4	C3N-00313	Yes	2016-06-10	2021-08-11	31	Alive	G3	No metastasis	1888	0	2194	0
5	C3N-00314	Yes	2016-06-16	2016-07-01	78	2016-08-31	G2	Liver	15	1	140	1
6	C3N-00315	Yes	2016-06-28	2021-08-11	68	Alive	G2	No metastasis	1870	0	2176	0
7	C3N-00320	Yes	2016-07-12	2021-08-11	67	Alive	G3	No metastasis	1856	0	2162	0
8	C3N-00437	Yes	2016-08-18	2021-02-17	69	2021-02-17	G2	No metastasis	1644	0	1644	1
9	C3N-00491	Yes	2016-09-01	2016-12-22	54	2016-12-22	G3	No metastasis	112	0	113	1
10	C3N-00492	Yes	2016-09-05	2021-08-11	49	Alive	G2	No metastasis	1801	0	2107	0
11	C3N-00494	Yes	2016-09-13	2021-08-11	66	Alive	G3	No metastasis	1793	0	2099	0
12	C3N-00831	Yes	2016-09-30	2016-11-07	52	2017-12-29	G2	Lungs	38	1	455	1
13	C3N-00832	Yes	2016-09-28	2021-08-11	79	Alive	G2	No metastasis	1778	0	2084	0
14	C3N-00834	Yes	2016-10-07	2021-08-11	65	Alive	G2	No metastasis	1769	0	2075	0
15	C3N-01175	Yes	2016-11-21	2021-08-11	60	Alive	G1	No metastasis	1724	0	2030	0
16	C3N-01176	Yes	2016-11-21	2016-12-05	71	Alive	G2	Lungs	14	1	2030	0
17	C3N-01178	Yes	2016-11-29	2021-08-11	58	Alive	G2	No metastasis	1716	0	2022	0
18	C3N-01179	Yes	2016-12-13	2021-12-11	72	Alive	G2	No metastasis	1824	0	2008	0
19	C3N-01180	Yes	2016-12-13	2021-12-11	51	Alive	G2	No metastasis	1824	0	2008	0
20	C3N-01361	Yes	2016-12-19	2021-12-12	48	Alive	G2	No metastasis	1819	0	2002	0
21	C3N-01648	Yes	2017-02-06	2021-08-11	69	Alive	G2	No metastasis	1647	0	1953	0
22	C3N-01649	Yes	2017-02-07	2017-02-16	51	Alive	G2	Liver	9	1	1952	0
23	C3N-01651	Yes	2017-02-09	2018-02-06	58	Alive	G2	Lung	362	1	1950	0
24	C3N-01654	No	2017-03-13	2020-07-15	64	Alive	G3	Liver	1220	1	1918	0
25	C3N-01655	No	2017-03-22	2019-08-01	64	Alive	G2	Kidney	862	1	1909	0
26	C3N-01656	No	2017-04-04	2018-10-01	68	Alive	G2	Lung	545	1	1896	0
27	C3N-01657	No	2017-04-05	2021-08-11	74	Alive	G2	No metastasis	1589	0	1895	0
28	C3N-01905	No	2017-04-27	2021-08-11	59	Alive	G1	No metastasis	1567	0	1873	0
29	C3N-02262	No	2017-05-13	2017-10-04	67	Alive	G2	Lung	144	1	1857	0
30	C3N-02263	No	2017-05-12	2021-08-11	69	Alive	G2	No metastasis	1552	0	1858	0
31	C3N-02264	No	2017-05-16	2017-05-30	68	Alive	G2	Kidney	14	1	1854	0
32	C3N-02266	No	2017-05-22	2021-08-11	56	Alive	G1	No metastasis	1542	0	1848	0
33	C3N-03018	No	2017-09-13	2021-08-11	65	Alive	G2	No metastasis	1428	0	1734	0
34	C3N-03019	No	2017-09-13	2021-08-11	46	Alive	G2	No metastasis	1428	0	1734	0
35	C3N-03020	No	2017-09-19	2021-01-18	65	2021-01-18	G1	No metastasis	1217	0	1217	1
36	C3N-03021	No	2017-09-21	2021-08-11	50	Alive	G3	No metastasis	1420	0	1726	0
37	4585-97/19	No	2019-03-14	2019-03-14	61.5836	Alive	G3	Lungs	0	1	1187	0
38	5207-18/19	No	2019-04-01	2021-01-19	49.8219	Alive	G3	Lungs	659	1	1169	0
39	13164-70/14	No	2014-11-04	2015-05-15	61.5425	2016-01-15	G3	Lungs	192	1	437	1
40	16184-87/13	No	2013-12-03	2014-04-09	42.0658	2014-04-26	G2	Lungs, liver, kidney	127	1	144	1
41	16/02/9100	No	2016-07-07	2017-09-28	80.074	2017-12-30	G2	Lungs, liver, kidney	448	1	541	1
42	13321-27/13	No	2013-09-25	2014-08-26	57.6192	2014-11-23	G1	Lungs, liver, kidney	335	1	424	1
43	8034-43/13	No	2013-05-24	2013-07-12	56.3315	2017-08-15	G3	Lungs	49	1	1544	1
44	2652-59/14	No	2014-02-26	2015-01-19	53.6603	Alive	G1	Lungs, kidney	327	1	2878	0
45	11944-50/15	No	2015-10-08	2015-09-18	52.126	2016-01-17	G3	Liver, bones	0	1	101	1
46	6072-76/16	No	2016-05-04	2011-11-08	57.4904	2018-09-27	G2	Lungs	0	1	876	1
47	6512-21/15	No	2015-06-02	2018-09-13	55.0082	Alive	G3	Lungs	1199	1	2309	0
48	10758-61/15	No	2015-09-16	2021-06-09	55.8959	Alive	G2	Kidney	2093	1	2462	0
49	13980-89/15	No	2015-11-23	2017-10-04	50.0822	Alive	G2	Lungs	681	1	2394	0
50	8947-54/16	No	2016-07-05	2016-08-25	57.1562	2019-10-30	G3	Lungs	51	1	1212	1
51	3086-94/13	No	2015-07-02	2017-04-24	51.4986	2017-07-02	G3	Bones	662	1	731	1
52	14119-28/18	No	2018-10-11	2019-04-03	51.9288	Alive	G2	Bones	174	1	1341	0
